# Supplementary material for: Hyperspectral Indices Developed from Fractional-Order Derivative Spectra Improved Estimation of Leaf Chlorophyll Fluorescence Parameters
Source: Plants (Basel). 2024 Jul 12;13(14):1923. doi: 10.3390/plants13141923 (PMC11281006; doi:10.3390/plants13141923)
Supplement: Supplementary file 1 [file plants-13-01923-s001.zip]

Archive with 1 entries (1 files):
- plants-3083006-supplementary.pdf
